# Supplementary material for: Rb2Sb4O11
Source: Acta Crystallogr Sect E Struct Rep Online. 2009 May 7;65(Pt 6):i41. doi: 10.1107/S1600536809016109 (PMC2969830; doi:10.1107/S1600536809016109)
Supplement: Supplementary file 2 [file e-65-00i41-Isup2.hkl]

# 
# h,k,l, Fc-squared, Fo-squared, sigma(Fo-squared) and status flag 
# 
data_I
_shelx_title ' 1 in C2/m' 
_shelx_refln_list_code          4 
_shelx_F_calc_maximum      888.67 
_exptl_crystal_F_000      1464.00 
_reflns_d_resolution_high  0.7683 
 
loop_ 
 _symmetry_equiv_pos_as_xyz 
 'x, y, z' 
 '-x, y, -z' 
 'x+1/2, y+1/2, z' 
 '-x+1/2, y+1/2, -z' 
 '-x, -y, -z' 
 'x, -y, z' 
 '-x+1/2, -y+1/2, -z' 
 'x+1/2, -y+1/2, z' 
 
_cell_length_a    19.5045 
_cell_length_b     7.5681 
_cell_length_c     7.2115 
_cell_angle_alpha  90.000 
_cell_angle_beta   95.203 
_cell_angle_gamma  90.000 
 
_shelx_F_squared_multiplier     1.000 
 
loop_ 
 _refln_index_h 
 _refln_index_k 
 _refln_index_l 
 _refln_F_squared_calc 
 _refln_F_squared_meas 
 _refln_F_squared_sigma 
 _refln_observed_status 
   4   0   0      678.15      780.46     99.44 o 
   6   0   0      405.74      268.24    140.55 o 
   8   0   0    56806.34    51523.92   1447.07 o 
  10   0   0        7.28      157.11    110.55 o 
  12   0   0   326342.66   359301.81   7458.13 o 
  14   0   0     1831.22     1723.99    184.56 o 
  16   0   0    39901.84    43003.00   1024.97 o 
  18   0   0     7899.98     7656.36    367.03 o 
  20   0   0   137894.45   159352.41   4994.76 o 
  22   0   0      684.14      679.27    387.18 o 
  24   0   0     8969.58     9637.77   1488.78 o 
   3   1   0       43.13      -33.87     33.87 o 
   5   1   0   177494.30   180042.94   4284.85 o 
   7   1   0    97408.01    88817.27   1868.71 o 
   9   1   0    76936.41    71771.38   1380.15 o 
  11   1   0     9276.84     9405.97    290.37 o 
  13   1   0     5836.60     6060.64    185.19 o 
  15   1   0    44542.93    47422.62    814.50 o 
  17   1   0    12486.79    11968.08    282.71 o 
  19   1   0    18663.24    20283.05    703.13 o 
  21   1   0    61044.99    67703.98   2437.35 o 
  23   1   0     1505.05     1752.76    245.59 o 
  25   1   0     1936.59     1809.82    327.98 o 
   0   2   0    39666.25    34416.05   1969.43 o 
   2   2   0   183369.25   173921.48   3701.94 o 
   4   2   0    48816.59    46676.71    903.04 o 
   6   2   0   223772.70   219369.45   4004.78 o 
   8   2   0    10842.03    10297.62    224.28 o 
  10   2   0       23.98       15.34     74.39 o 
  12   2   0     4160.17     4482.67    152.05 o 
  14   2   0   213647.94   220095.80   3721.87 o 
  16   2   0     4285.16     4956.23    251.83 o 
  18   2   0    19789.13    19964.00    546.01 o 
  20   2   0      134.46       57.61    213.91 o 
  22   2   0    41942.30    45229.04   2025.69 o 
  24   2   0     3961.60     4358.07    425.74 o 
   1   3   0    32060.93    28966.83    784.27 o 
   3   3   0     3123.02     2760.87     76.38 o 
   5   3   0    96984.27    94354.84   1786.15 o 
   7   3   0   121298.77   122561.14   1905.75 o 
   9   3   0    98707.38    98159.90   1524.63 o 
  11   3   0    13424.07    13758.91    256.53 o 
  13   3   0     7182.80     6974.96    196.33 o 
  15   3   0    12859.51    13199.77    685.37 o 
  17   3   0     5760.38     5300.88    279.41 o 
  19   3   0    22889.04    22979.27    826.71 o 
  21   3   0    58708.21    66888.40   3084.71 o 
  23   3   0     1621.89     1840.27    404.30 o 
   0   4   0   789734.50   368335.75  20388.05 o 
   2   4   0        0.69      322.42     48.71 o 
   4   4   0     1024.23     1229.42     84.15 o 
   6   4   0        3.05       57.13     63.87 o 
   8   4   0    69619.51    70643.30   1156.80 o 
  10   4   0       81.70      366.92     83.51 o 
  12   4   0   217436.00   233827.97   3998.59 o 
  14   4   0      561.06      783.46     98.81 o 
  16   4   0    21728.85    22248.02    653.82 o 
  18   4   0     4818.05     4815.86    249.54 o 
  20   4   0   109729.32   121911.51   4739.40 o 
  22   4   0       57.68      -40.51    212.58 o 
   1   5   0    24955.54    24988.27    859.36 o 
   3   5   0     1834.15     1958.17     64.87 o 
   5   5   0   109964.29   112938.34   1904.49 o 
   7   5   0    48462.50    48257.78    812.18 o 
   9   5   0    29570.58    30559.17    715.36 o 
  11   5   0     1545.65     1835.76    126.37 o 
  13   5   0     3301.32     3345.22    161.21 o 
  15   5   0    47010.51    51335.77   1522.41 o 
  17   5   0    15191.79    15221.48    641.01 o 
  19   5   0    10678.49     9895.93    515.25 o 
  21   5   0    41344.23    42969.57   2481.53 o 
   0   6   0    35835.14    36368.94   1802.62 o 
   2   6   0    74366.75    74724.11   1747.64 o 
   4   6   0    19985.13    20040.33    624.94 o 
   6   6   0   113604.29   121662.12   2278.34 o 
   8   6   0    13652.20    13619.95    325.86 o 
  10   6   0        6.78       54.04     69.35 o 
  12   6   0     2484.44     2624.72    195.24 o 
  14   6   0   133001.13   147397.91   4398.58 o 
  16   6   0     6191.95     6271.06    380.23 o 
  18   6   0    12527.70    13197.57    755.31 o 
  20   6   0        8.81      -60.30    331.66 o 
   1   7   0    24118.70    24413.69    620.83 o 
   3   7   0     3432.84     3416.32    134.41 o 
   5   7   0    25972.84    26779.44    695.01 o 
   7   7   0    43860.16    45906.60   1192.21 o 
   9   7   0    49988.63    53362.94   1929.55 o 
  11   7   0    13451.50    13785.91    557.39 o 
  13   7   0     6695.82     5778.97    382.97 o 
  15   7   0     5164.92     5000.51    452.80 o 
  17   7   0      241.01      395.55    285.53 o 
   0   8   0   234357.06   266562.53   7784.20 o 
   2   8   0      326.39      632.70     68.50 o 
   4   8   0      446.69      451.87     61.56 o 
   6   8   0       15.15       96.51     90.59 o 
   8   8   0    44013.59    45043.17   2377.35 o 
  10   8   0       10.87       39.13    172.08 o 
  12   8   0   101442.07   108603.21   5869.02 o 
  14   8   0      390.97     -212.17    212.17 o 
   1   9   0     4446.71     4136.92    291.23 o 
   3   9   0     3381.65     2368.40    366.28 o 
   5   9   0    49880.83    50331.95   2612.13 o 
   7   9   0    30016.52    28821.14   1770.00 o 
   9   9   0     9262.09     7923.44    678.03 o 
 -24   0   1       46.46      -55.38    277.23 o 
 -22   0   1     7591.32     6855.91    483.02 o 
 -20   0   1    65655.41    72559.51   2756.88 o 
 -18   0   1     2598.09     2663.41    237.09 o 
 -16   0   1       91.44      303.74    117.19 o 
 -14   0   1    68750.77    71954.24   1376.22 o 
 -12   0   1    18663.09    18208.88    419.53 o 
 -10   0   1     6774.47     6739.17    218.83 o 
  -8   0   1   306198.59   317271.28   7636.67 o 
  -6   0   1    98532.58    93204.75   2413.60 o 
  -4   0   1    10169.41     9688.47    512.13 o 
   2   0   1      451.58      244.81     50.06 o 
   4   0   1   135587.59   129761.30   4314.45 o 
   6   0   1   168891.56   157896.03   4336.52 o 
   8   0   1    10722.96     9427.93    325.09 o 
  10   0   1      342.54      690.30    124.87 o 
  12   0   1   115984.64   119344.77   2292.30 o 
  14   0   1    36653.17    38179.61    914.17 o 
  16   0   1     3944.00     4048.29    264.83 o 
  18   0   1    33744.76    35308.30   1165.72 o 
  20   0   1     3794.27     4209.69    557.33 o 
  22   0   1     6533.06     6042.50    479.73 o 
  24   0   1    51151.73    58771.76   3760.39 o 
 -25   1   1     9494.80     9055.92    650.97 o 
 -23   1   1      168.79      299.82    179.46 o 
 -21   1   1     6376.96     6247.15    350.47 o 
 -19   1   1     1071.52     1233.51    169.06 o 
 -17   1   1     2466.96     2796.49    181.89 o 
 -15   1   1     1388.54     1746.03    132.86 o 
 -13   1   1    21885.63    21305.42    404.09 o 
 -11   1   1     1304.58     1362.08     84.21 o 
  -9   1   1     6689.68     6759.33    143.03 o 
  -7   1   1     2419.00     2757.99     81.70 o 
  -5   1   1     2837.75     2570.95     86.55 o 
  -3   1   1      124.58      306.98     61.65 o 
  -1   1   1       63.06       27.69     27.10 o 
   1   1   1     3664.74     3597.75    102.06 o 
   3   1   1     4724.30     4913.66    140.76 o 
   5   1   1     4412.40     4385.97    133.75 o 
   7   1   1     7611.34     7425.30    194.48 o 
   9   1   1     5841.65     5469.47    172.01 o 
  11   1   1     7126.82     7119.57    190.04 o 
  13   1   1       28.72      494.10     90.25 o 
  15   1   1    29052.51    30495.71    566.31 o 
  17   1   1     1210.30     1385.43    124.89 o 
  19   1   1    12223.05    12700.88    799.54 o 
  21   1   1      851.08      830.53    184.05 o 
  23   1   1      914.60      921.11    237.51 o 
 -24   2   1      862.13      739.41    239.86 o 
 -22   2   1    56455.59    61460.38   2558.42 o 
 -20   2   1    16113.38    16921.77    674.57 o 
 -18   2   1    14796.40    14767.61    418.70 o 
 -16   2   1    31844.50    33401.53    695.49 o 
 -14   2   1    23355.82    22655.55    434.68 o 
 -12   2   1    35826.69    35634.45    560.45 o 
 -10   2   1     7905.40     7946.31    156.24 o 
  -8   2   1    32412.98    30694.21    494.33 o 
  -6   2   1    19572.77    17730.88    314.63 o 
  -4   2   1    18201.04    16607.86    341.25 o 
  -2   2   1   173170.58   170254.89   3798.59 o 
   0   2   1   201066.50   206050.73   5718.53 o 
   2   2   1    31577.79    29406.65    678.77 o 
   4   2   1    16692.85    14925.84    463.40 o 
   6   2   1       73.62      169.09     65.23 o 
   8   2   1    21418.15    19818.58    384.85 o 
  10   2   1    44535.05    43284.38    744.36 o 
  12   2   1    55753.16    56212.94    851.09 o 
  14   2   1    68965.16    70284.92   1278.83 o 
  16   2   1      576.15      735.77    110.27 o 
  18   2   1    19019.85    20085.05    750.88 o 
  20   2   1    53332.23    60360.05   2475.68 o 
  22   2   1     2736.27     2204.86    428.27 o 
  24   2   1      232.51      422.92    265.41 o 
 -23   3   1     2321.62     2309.32    363.73 o 
 -21   3   1     4731.20     4415.62    327.65 o 
 -19   3   1     2492.22     3055.74    213.80 o 
 -17   3   1    14396.24    14850.19    426.49 o 
 -15   3   1     2444.16     2225.87    122.02 o 
 -13   3   1    15473.23    15371.11    325.36 o 
 -11   3   1      348.28      560.13     65.62 o 
  -9   3   1    15675.81    15224.06    234.12 o 
  -7   3   1     4797.00     4403.48    206.98 o 
  -5   3   1    12395.18    12053.89    253.92 o 
  -3   3   1      664.55      705.35     81.74 o 
  -1   3   1    15825.57    16711.46    433.43 o 
   1   3   1      547.92      620.63     63.36 o 
   3   3   1     9739.78     9075.25    191.22 o 
   5   3   1     9299.66     9591.92    245.06 o 
   7   3   1      633.39      758.63     67.51 o 
   9   3   1      382.42      592.75     83.18 o 
  11   3   1     2429.14     2793.02    133.98 o 
  13   3   1     1707.13     1634.36    130.20 o 
  15   3   1    28210.24    28655.64    663.09 o 
  17   3   1        1.60        9.03    103.71 o 
  19   3   1    11560.76    11718.81    485.36 o 
  21   3   1     1125.16     1195.17    245.90 o 
  23   3   1      183.51      304.91    186.95 o 
 -22   4   1     6253.43     5878.47    475.71 o 
 -20   4   1    47491.25    50532.89   2016.01 o 
 -18   4   1      922.64      998.53    139.00 o 
 -16   4   1      581.01      786.67    101.72 o 
 -14   4   1    50449.94    52416.91   1145.83 o 
 -12   4   1    14510.51    14196.28    293.97 o 
 -10   4   1    10362.46    10221.08    216.60 o 
  -8   4   1   147643.88   148070.69   2180.00 o 
  -6   4   1    59268.79    58592.72    979.05 o 
  -4   4   1     3938.56     3977.11    108.65 o 
  -2   4   1    19227.09    18987.08    376.69 o 
   0   4   1    51513.16    52962.66   1293.34 o 
   2   4   1      469.53      408.48     40.85 o 
   4   4   1    70446.48    68349.09   1250.98 o 
   6   4   1   144574.28   143566.73   2512.11 o 
   8   4   1     5488.19     5588.60    173.05 o 
  10   4   1      526.71      729.22     93.82 o 
  12   4   1    80183.90    81276.63   1437.95 o 
  14   4   1    15983.76    15862.53    394.47 o 
  16   4   1     2391.69     2346.17    218.44 o 
  18   4   1    27747.40    19943.93   3912.39 o 
  20   4   1     2498.20     3397.08    598.56 o 
  22   4   1     8675.45     8748.59    668.79 o 
 -21   5   1     5159.16     5029.51    523.94 o 
 -19   5   1        4.99      163.59    176.59 o 
 -17   5   1      214.95      -36.51    116.10 o 
 -15   5   1       16.83       58.64    122.93 o 
 -13   5   1    16640.93    16257.87    430.29 o 
 -11   5   1     3127.87     3172.33    206.64 o 
  -9   5   1     4143.42     4199.93    135.61 o 
  -7   5   1        9.97      206.68     82.71 o 
  -5   5   1       47.92      176.45     95.97 o 
  -3   5   1     2709.17     3026.52     95.29 o 
  -1   5   1     1273.29     1432.75    147.39 o 
   1   5   1     2677.54     2892.21    155.63 o 
   3   5   1       12.75       76.15     26.82 o 
   5   5   1      441.14      471.30     44.87 o 
   7   5   1    10220.12     9643.34    217.56 o 
   9   5   1    11692.39    11305.56    296.69 o 
  11   5   1     6556.17     7122.99    239.81 o 
  13   5   1      655.07      710.23    101.15 o 
  15   5   1    11497.63    11291.31    546.25 o 
  17   5   1     2718.19     3210.56    273.64 o 
  19   5   1     6280.49     6117.44    431.66 o 
  21   5   1     1276.42     1360.78    265.83 o 
 -20   6   1     8931.37     7827.35   1221.14 o 
 -18   6   1    11376.01    10737.52    746.75 o 
 -16   6   1    27396.00    28378.72   1151.73 o 
 -14   6   1    16800.67    17346.49    772.91 o 
 -12   6   1    20573.48    19740.21    768.60 o 
 -10   6   1     7879.48     7876.89    243.59 o 
  -8   6   1    10112.79    10075.29    281.26 o 
  -6   6   1    10174.44    10462.94    252.74 o 
  -4   6   1     7511.72     7985.64    262.59 o 
  -2   6   1    44868.28    46526.62    879.76 o 
   0   6   1    89269.55    90590.10   2130.70 o 
   2   6   1    11206.64    12242.52    421.65 o 
   4   6   1     8009.81     6873.19    318.88 o 
   6   6   1     7316.86     6899.15    313.77 o 
   8   6   1    10146.79     9882.38    296.02 o 
  10   6   1    22269.40    22564.80    693.27 o 
  12   6   1    29592.36    29979.27    927.63 o 
  14   6   1    22160.10    21654.12    845.42 o 
  16   6   1      226.72      354.88    157.45 o 
  18   6   1    13240.66    13381.47    815.71 o 
 -17   7   1    10158.50    10292.54   1387.65 o 
 -15   7   1     3383.47     3098.23    372.35 o 
 -13   7   1     4130.43     4350.17    391.72 o 
 -11   7   1     1157.30     1213.05    124.60 o 
  -9   7   1     1914.52     1598.25    107.15 o 
  -7   7   1     4041.48     3777.34    147.00 o 
  -5   7   1     8927.75     9026.61    280.45 o 
  -3   7   1     4751.26     4828.12    211.02 o 
  -1   7   1     2549.80     2550.18    125.36 o 
   1   7   1       28.03       88.08     65.43 o 
   3   7   1    11005.30    11421.93    361.86 o 
   5   7   1     1823.61     1794.30    131.86 o 
   7   7   1      361.56      405.68     75.13 o 
   9   7   1      788.22      936.66    124.75 o 
  11   7   1      411.84      248.54    105.67 o 
  13   7   1      515.89      326.17    110.53 o 
  15   7   1    25055.58    25318.32   2058.60 o 
  17   7   1      161.42     -163.35    247.81 o 
 -14   8   1    28810.14    26088.46   2039.61 o 
 -12   8   1     6312.97     5942.16    551.09 o 
 -10   8   1     5923.59     5371.75   1229.13 o 
  -8   8   1    50228.74    50577.27   2224.97 o 
  -6   8   1    19450.00    19793.87    769.97 o 
  -4   8   1     1993.43     2105.10    157.52 o 
  -2   8   1     4996.73     5092.11    234.10 o 
   0   8   1    17728.84    18322.62    575.60 o 
   2   8   1       43.43      274.83     74.66 o 
   4   8   1    30230.90    31542.39   1064.27 o 
   6   8   1    69304.83    72761.96   3803.45 o 
   8   8   1     3124.71     3235.43    287.90 o 
  10   8   1      126.86      261.00     98.70 o 
  12   8   1    31274.85    31582.66   3604.79 o 
  14   8   1     4780.62     3355.74    588.50 o 
  -9   9   1     6650.66     5491.96    693.66 o 
  -7   9   1      186.38      230.06    165.07 o 
  -5   9   1      922.40      662.51    163.70 o 
  -3   9   1     4637.30     4707.44    515.27 o 
  -1   9   1        1.43       64.49     96.49 o 
   1   9   1     2754.14     2533.94    314.76 o 
   3   9   1     1163.83      989.55    163.46 o 
   5   9   1      200.18      151.80    203.82 o 
   7   9   1     2816.03     2598.49    261.69 o 
   9   9   1     9952.79     9881.03    654.41 o 
 -24   0   2    50709.96    53577.11   4328.63 o 
 -22   0   2     1962.44     2378.98    745.47 o 
 -20   0   2    52030.76    53497.17   2314.26 o 
 -18   0   2    17427.28    18010.84    610.36 o 
 -16   0   2   107418.66   113322.79   2747.37 o 
 -14   0   2    29107.92    28198.05    695.08 o 
 -12   0   2     9638.09     9203.98    284.20 o 
 -10   0   2    28258.77    27029.29    544.15 o 
  -8   0   2   422823.38   450009.81   9610.48 o 
  -6   0   2      361.15      423.56     64.85 o 
  -4   0   2   205110.09   202985.95   4802.46 o 
  -2   0   2    38759.30    34651.75    843.34 o 
   0   0   2   103587.14   101388.01   3334.99 o 
   2   0   2   141519.81   139968.22   3544.97 o 
   4   0   2   397879.34   409690.91  10223.04 o 
   6   0   2     3619.59     3346.78    184.49 o 
   8   0   2     6240.63     6610.73    248.14 o 
  10   0   2     2357.85     2235.51    160.94 o 
  12   0   2   241701.00   253718.28   5922.34 o 
  14   0   2    26069.90    25588.05    748.13 o 
  16   0   2   102732.41   105943.46   2879.84 o 
  18   0   2      109.95      546.91    174.86 o 
  20   0   2    23674.72    26177.91   1275.26 o 
  22   0   2     1843.65     1664.28    273.33 o 
  24   0   2    60297.86    63640.87   7363.30 o 
 -25   1   2     7025.73      707.38    452.90 o 
 -23   1   2    11189.93    10394.40    706.00 o 
 -21   1   2     9975.79    10558.97    570.56 o 
 -19   1   2    33225.42    33471.01    933.37 o 
 -17   1   2    31355.21    31898.21    626.71 o 
 -15   1   2    87299.33    88047.36   1429.96 o 
 -13   1   2        4.04       76.59     93.87 o 
 -11   1   2     8966.10     8844.98    215.76 o 
  -9   1   2    81185.42    81025.40   1239.61 o 
  -7   1   2    12626.91    12407.28    216.54 o 
  -5   1   2    42721.99    40335.50    681.08 o 
  -3   1   2   225959.30   223638.98   3508.55 o 
  -1   1   2   106660.57   105757.60   2122.29 o 
   1   1   2      685.97      651.64     55.96 o 
   3   1   2    24815.69    23484.38    451.06 o 
   5   1   2    19195.92    17340.71    346.79 o 
   7   1   2     8590.53     8489.56    191.43 o 
   9   1   2    48209.64    45372.92    864.41 o 
  11   1   2   183526.44   188894.08   2915.30 o 
  13   1   2    13815.77    13756.95    336.73 o 
  15   1   2      319.48      210.24    115.44 o 
  17   1   2    35595.60    37883.41   1030.82 o 
  19   1   2     1146.14     1254.23    183.67 o 
  21   1   2        7.89      182.66    173.40 o 
  23   1   2    28857.98    29948.39   1483.31 o 
 -24   2   2    13858.32    13820.50    934.77 o 
 -22   2   2    89606.60    92205.29   3573.01 o 
 -20   2   2     4951.94     4416.81    284.72 o 
 -18   2   2    18213.24    17709.93    490.54 o 
 -16   2   2       94.63      377.00     94.74 o 
 -14   2   2    34949.16    35234.39    588.60 o 
 -12   2   2    51599.84    51876.80    749.19 o 
 -10   2   2   420558.34   448467.03   6034.63 o 
  -8   2   2     7485.18     7488.96    137.74 o 
  -6   2   2    57650.53    54858.11    817.11 o 
  -4   2   2     8674.20     8402.53    167.54 o 
  -2   2   2    48199.40    41743.74    791.64 o 
   0   2   2    19993.79    19078.08    339.63 o 
   2   2   2   190379.78   186944.13   3292.92 o 
   4   2   2      756.80      908.73     74.83 o 
   6   2   2   352381.34   361777.31   6197.35 o 
   8   2   2    11649.23    11410.01    243.51 o 
  10   2   2    90769.28    89880.50   1301.81 o 
  12   2   2     7597.59     7599.99    201.81 o 
  14   2   2     1802.99     1972.13    129.03 o 
  16   2   2     5377.99     5449.64    207.37 o 
  18   2   2   129596.84   140658.20   3983.06 o 
  20   2   2      149.34       69.14    147.16 o 
  22   2   2    11888.78    11523.85    786.48 o 
 -23   3   2     5258.57     5338.71    488.99 o 
 -21   3   2    10001.14     9495.25    591.09 o 
 -19   3   2    14278.35    14399.60    594.46 o 
 -17   3   2    28849.88    28783.80    838.55 o 
 -15   3   2    79401.64    81068.27   1513.01 o 
 -13   3   2     1640.22     1705.60    110.18 o 
 -11   3   2     9001.92     8614.64    213.87 o 
  -9   3   2    84860.13    84034.07   1105.87 o 
  -7   3   2     3916.69     4038.88    128.76 o 
  -5   3   2    51729.24    51033.18    846.92 o 
  -3   3   2    84836.16    81974.88   1492.06 o 
  -1   3   2    70771.36    69921.21   1486.72 o 
   1   3   2     3084.21     3104.65     79.68 o 
   3   3   2    34788.14    33669.49    576.87 o 
   5   3   2    52324.61    50759.43    996.52 o 
   7   3   2    17413.65    15863.75    335.72 o 
   9   3   2    21807.13    21217.18    383.52 o 
  11   3   2   153885.34   159426.92   2273.68 o 
  13   3   2     6483.75     5928.65    207.00 o 
  15   3   2      525.87      641.80    103.06 o 
  17   3   2    27468.19    28462.18    962.07 o 
  19   3   2     1081.42     1186.74    146.25 o 
  21   3   2     2492.97     2387.52    264.81 o 
 -22   4   2     1118.47      612.10    250.83 o 
 -20   4   2    43501.74    44579.19   2016.74 o 
 -18   4   2     8148.15     7993.23    406.73 o 
 -16   4   2    82778.64    84943.96   2524.93 o 
 -14   4   2    23904.32    23755.08    528.16 o 
 -12   4   2     9938.61     9848.63    220.90 o 
 -10   4   2    33981.55    32657.70    570.04 o 
  -8   4   2   258358.84   274517.22   3772.16 o 
  -6   4   2      142.78      306.36     51.79 o 
  -4   4   2   105385.21   105868.73   1980.29 o 
  -2   4   2    39053.62    38233.63    830.88 o 
   0   4   2    60704.10    61660.93   1263.51 o 
   2   4   2    88552.50    87829.61   1629.77 o 
   4   4   2   284164.13   288979.59   6041.29 o 
   6   4   2     5994.80     6225.76    194.64 o 
   8   4   2     3427.80     3374.71    126.30 o 
  10   4   2     1933.98     2060.76    169.07 o 
  12   4   2   143896.95   147919.98   3125.85 o 
  14   4   2    22531.39    22045.21    590.11 o 
  16   4   2    80925.56    82639.93   2440.28 o 
  18   4   2      163.25       93.76    238.40 o 
  20   4   2    25851.09    26706.46   1647.87 o 
 -21   5   2     7686.37     6693.21    531.15 o 
 -19   5   2    32963.11    34203.01   1853.39 o 
 -17   5   2    17094.78    15969.77    686.18 o 
 -15   5   2    51541.45    55017.66   1431.95 o 
 -13   5   2      648.48      657.80     71.41 o 
 -11   5   2     9998.18     9850.87    249.41 o 
  -9   5   2    40125.39    40231.71    798.66 o 
  -7   5   2     7839.28     7567.83    185.08 o 
  -5   5   2    10200.00    10598.20    374.91 o 
  -3   5   2   153952.97   161169.59   3469.82 o 
  -1   5   2    50509.22    51629.13    888.91 o 
   1   5   2     1068.89     1442.67    109.95 o 
   3   5   2     9611.38     9714.81    257.26 o 
   5   5   2     6905.04     6359.59    208.35 o 
   7   5   2      333.11      474.84     65.99 o 
   9   5   2    42557.26    41828.62    957.57 o 
  11   5   2    96750.61    97949.68   2481.33 o 
  13   5   2     8318.00     7826.94    258.65 o 
  15   5   2     1167.71     1006.78    168.86 o 
  17   5   2    30585.45    29372.07   1404.51 o 
  19   5   2     2154.43     2442.66    355.63 o 
 -18   6   2    20117.24    19404.64   1633.60 o 
 -16   6   2       85.34       89.48    203.83 o 
 -14   6   2    24316.44    24089.23    978.84 o 
 -12   6   2    24279.05    23752.17    841.98 o 
 -10   6   2   170151.39   181695.95   4186.94 o 
  -8   6   2     1644.51     1944.80    155.45 o 
  -6   6   2    23754.15    24507.66    563.47 o 
  -4   6   2     8655.55     8636.91    259.51 o 
  -2   6   2    56999.39    59859.27   1146.53 o 
   0   6   2    11347.41    11942.70    319.61 o 
   2   6   2    83174.20    88557.32   2007.17 o 
   4   6   2       58.73      192.19     65.24 o 
   6   6   2   143713.05   151401.75   4057.59 o 
   8   6   2     5864.42     5533.50    245.13 o 
  10   6   2    51720.34    52563.50   1458.60 o 
  12   6   2      722.07      731.50    157.32 o 
  14   6   2     2006.66     1992.90    241.09 o 
  16   6   2     3068.98     2732.64    224.55 o 
  18   6   2    84905.82    88336.41   5620.66 o 
 -17   7   2    26858.15    26659.66   2101.31 o 
 -15   7   2    44162.77    43384.29   3124.66 o 
 -13   7   2     1835.02      719.59    305.93 o 
 -11   7   2      763.36      852.10    111.06 o 
  -9   7   2    38157.66    37355.02   1169.08 o 
  -7   7   2      312.62      275.94     48.03 o 
  -5   7   2    40628.35    40575.68   1198.88 o 
  -3   7   2    39641.47    41628.47   1244.07 o 
  -1   7   2    30681.79    32348.27    940.36 o 
   1   7   2     5016.35     5135.29    209.60 o 
   3   7   2    20203.05    20168.09    629.33 o 
   5   7   2    20892.16    22175.73    632.04 o 
   7   7   2    15910.96    15940.30    606.63 o 
   9   7   2     6785.65     5552.57    412.46 o 
  11   7   2    86467.54    86649.88   2719.49 o 
  13   7   2     7977.44     6836.65    426.14 o 
  15   7   2     1720.13     1535.84    276.07 o 
 -14   8   2    10755.87     9871.48    860.22 o 
 -12   8   2     4559.66     4169.16    741.54 o 
 -10   8   2    21458.77    20714.43   2042.18 o 
  -8   8   2    95009.18    94039.80   4814.38 o 
  -6   8   2      156.87      264.55    112.44 o 
  -4   8   2    44013.34    46420.69   1851.48 o 
  -2   8   2    17143.38    17535.70    629.14 o 
   0   8   2    29201.08    30990.47    966.81 o 
   2   8   2    32232.29    33417.98   1365.85 o 
   4   8   2   124203.96   135152.38   5704.41 o 
   6   8   2     3058.30     2699.74    244.46 o 
   8   8   2     2290.81     2686.54    314.58 o 
  10   8   2      197.49      -56.46    264.90 o 
  12   8   2    60744.61    61364.35   4539.46 o 
  -9   9   2    18214.57    17827.37   2617.59 o 
  -7   9   2     3985.16     2922.06    293.55 o 
  -5   9   2      908.84      914.93    163.49 o 
  -3   9   2    56566.86    62744.27   2998.47 o 
  -1   9   2    19984.03    21055.62   1078.98 o 
   1   9   2     3051.48     3054.74    236.85 o 
   3   9   2     3224.75     3007.54    228.61 o 
   5   9   2     7400.70     6610.43    428.87 o 
   7   9   2      705.72      573.84    184.15 o 
 -24   0   3      261.27      -40.07    538.43 o 
 -22   0   3    24007.84    23392.83   1452.08 o 
 -20   0   3     2625.71     2423.82    289.31 o 
 -18   0   3     4206.87     4278.27    271.20 o 
 -16   0   3    78873.23    79903.98   2434.33 o 
 -14   0   3    10788.05    10887.32    332.07 o 
 -12   0   3     5534.58     5058.74    186.17 o 
 -10   0   3   113977.37   112980.26   2048.52 o 
  -8   0   3    91609.05    89535.66   1702.50 o 
  -6   0   3    10724.13    10310.77    294.42 o 
  -4   0   3     2211.20     1777.06     70.20 o 
  -2   0   3    31522.07    29049.21    679.94 o 
   0   0   3     5457.01     5582.20    153.62 o 
   2   0   3    35572.48    33021.87    724.90 o 
   4   0   3   286876.06   302669.63   5912.69 o 
   6   0   3   103052.04   100895.62   1887.09 o 
   8   0   3      953.74      932.90     97.82 o 
  10   0   3    62532.35    61288.31   1392.94 o 
  12   0   3      368.18      454.80    199.70 o 
  14   0   3     8190.59     8364.04    344.81 o 
  16   0   3    45855.34    46159.88   2119.73 o 
  18   0   3    32338.27    35284.31   1955.32 o 
  20   0   3      264.05      193.84    353.21 o 
  22   0   3    14962.66    14288.33   2047.98 o 
 -23   1   3     8317.53     8125.26    563.32 o 
 -21   1   3      769.38     1187.12    265.64 o 
 -19   1   3     5944.42     5856.28    251.61 o 
 -17   1   3      763.16      909.20    124.13 o 
 -15   1   3    18546.57    18790.64    377.36 o 
 -13   1   3     1711.93     2047.45    123.06 o 
 -11   1   3    18385.44    18256.06    307.04 o 
  -9   1   3     2141.27     2189.73     82.38 o 
  -7   1   3     2685.38     2881.34    118.21 o 
  -5   1   3      159.41      358.83     39.67 o 
  -3   1   3    21143.63    20936.91    318.00 o 
  -1   1   3      327.92      441.90     35.84 o 
   1   1   3     2253.56     2213.39     60.20 o 
   3   1   3     3901.08     4547.90     89.45 o 
   5   1   3    19060.72    18825.55    316.10 o 
   7   1   3     3262.05     3481.92    145.31 o 
   9   1   3     8521.70     8240.81    182.01 o 
  11   1   3     5947.62     5821.59    168.62 o 
  13   1   3     1320.21     1712.65    121.65 o 
  15   1   3     1674.56     1826.00    135.17 o 
  17   1   3    24615.93    25326.91    838.84 o 
  19   1   3     4059.81     4144.77    308.65 o 
  21   1   3    16837.52    17572.11    791.63 o 
  23   1   3       58.06      163.25    181.54 o 
 -24   2   3    24987.59    23384.42   1840.40 o 
 -22   2   3    21978.17    22723.31   1308.38 o 
 -20   2   3    25351.91    23910.90    894.80 o 
 -18   2   3    23988.23    24097.85    705.72 o 
 -16   2   3    23184.43    23476.74    532.36 o 
 -14   2   3    25210.39    24738.47    494.57 o 
 -12   2   3     7088.28     7269.17    186.17 o 
 -10   2   3    19740.80    19285.46    319.34 o 
  -8   2   3    60992.18    59674.47    826.22 o 
  -6   2   3     5662.37     5428.40    126.89 o 
  -4   2   3    79829.72    78825.09   1274.85 o 
  -2   2   3    64508.38    62274.93    989.08 o 
   0   2   3    64775.73    64806.20    993.93 o 
   2   2   3     8690.34     8775.65    142.32 o 
   4   2   3    71575.46    69807.14   1063.46 o 
   6   2   3     6680.73     6832.29    140.51 o 
   8   2   3    21207.23    21325.90    347.12 o 
  10   2   3    35788.19    35281.22    583.71 o 
  12   2   3    94316.23    96697.71   1739.74 o 
  14   2   3     5082.78     4948.54    197.05 o 
  16   2   3    17011.89    15926.79    502.88 o 
  18   2   3    21051.12    20649.45    782.93 o 
  20   2   3     5321.13     5258.33    487.35 o 
  22   2   3     3375.80     2964.68    382.16 o 
 -23   3   3     4436.80     3664.96    379.94 o 
 -21   3   3        2.63        3.03    271.05 o 
 -19   3   3     4883.92     4707.49    315.88 o 
 -17   3   3      789.26      895.28    114.04 o 
 -15   3   3     8839.54     8477.12    250.15 o 
 -13   3   3      377.37      393.69     83.56 o 
 -11   3   3     1857.18     2117.97    118.92 o 
  -9   3   3      451.43      596.80     67.26 o 
  -7   3   3     4449.13     4844.63    109.41 o 
  -5   3   3     6617.12     7067.91    164.23 o 
  -3   3   3     7069.05     7388.08    149.02 o 
  -1   3   3     1123.86     1124.29     49.42 o 
   1   3   3      268.61      371.62     65.53 o 
   3   3   3       65.00      175.41     38.79 o 
   5   3   3    14297.70    13967.54    215.68 o 
   7   3   3     9732.77     9552.92    258.28 o 
   9   3   3     3245.14     3313.67    108.78 o 
  11   3   3      507.64      761.67    115.40 o 
  13   3   3     4038.83     3723.99    147.08 o 
  15   3   3     3830.39     3374.21    136.23 o 
  17   3   3    22262.24    23696.73    888.56 o 
  19   3   3    14350.84    13668.73    688.97 o 
  21   3   3     8633.28     9493.01    886.91 o 
 -22   4   3    22187.83    21286.04   1505.81 o 
 -20   4   3      861.75      764.12    240.43 o 
 -18   4   3     2328.87     2303.88    206.61 o 
 -16   4   3    59542.48    62140.05   1756.16 o 
 -14   4   3     6170.54     6156.27    191.24 o 
 -12   4   3      762.34      925.91     90.88 o 
 -10   4   3    81415.17    82734.50   1465.77 o 
  -8   4   3    54681.73    55620.93    888.56 o 
  -6   4   3    10211.49    11008.38    220.52 o 
  -4   4   3    10877.49    11212.32    279.02 o 
  -2   4   3    24646.26    24021.63    376.58 o 
   0   4   3     1638.47     1696.43     64.94 o 
   2   4   3    30519.60    30445.75    546.17 o 
   4   4   3   130979.08   131311.58   1758.30 o 
   6   4   3    66048.39    66248.51   1139.58 o 
   8   4   3     1233.50     1167.02    121.01 o 
  10   4   3    37912.61    39126.73    817.12 o 
  12   4   3      272.43      307.26     97.79 o 
  14   4   3     6035.43     5562.24    237.06 o 
  16   4   3    33104.29    33912.61   1354.35 o 
  18   4   3    31888.36    32845.52   1693.19 o 
  20   4   3       21.12      191.02    209.04 o 
 -19   5   3     2175.92     1866.26    264.83 o 
 -17   5   3      375.38      397.61    114.03 o 
 -15   5   3    15106.27    15025.55    493.77 o 
 -13   5   3     4042.45     3789.73    163.12 o 
 -11   5   3    21375.06    21318.34    498.72 o 
  -9   5   3     2881.73     2779.68    123.72 o 
  -7   5   3       55.48      237.61     63.94 o 
  -5   5   3     2338.53     2449.82     93.64 o 
  -3   5   3     9294.54     9211.82    265.92 o 
  -1   5   3     2054.74     2024.62    136.21 o 
   1   5   3     4837.34     5107.06    177.25 o 
   3   5   3      735.24      769.54     81.43 o 
   5   5   3    14963.09    14800.75    278.43 o 
   7   5   3       60.77      316.62     68.70 o 
   9   5   3    11003.06     9833.01    293.38 o 
  11   5   3     5770.50     6148.71    217.92 o 
  13   5   3       75.34      440.72    108.74 o 
  15   5   3       24.97      -40.23    156.67 o 
  17   5   3    17089.23    18125.82    878.24 o 
  19   5   3      352.36      601.70    267.34 o 
 -18   6   3    12435.78    11578.21    959.70 o 
 -16   6   3    13901.77    14858.33    714.89 o 
 -14   6   3    12844.93    12196.43    546.08 o 
 -12   6   3      655.10      749.97     92.33 o 
 -10   6   3    11378.65    10308.87    349.31 o 
  -8   6   3    29348.47    30379.85    788.85 o 
  -6   6   3     1912.88     2053.11    115.62 o 
  -4   6   3    60371.07    62143.15   1620.67 o 
  -2   6   3    37650.32    38826.53   1070.17 o 
   0   6   3    33135.20    35268.57    836.31 o 
   2   6   3     6340.29     6519.17    245.95 o 
   4   6   3    19387.74    17990.60    569.52 o 
   6   6   3     2112.88     2087.78    147.76 o 
   8   6   3    11758.70    10849.14    392.14 o 
  10   6   3    15591.81    14363.47    510.56 o 
  12   6   3    68779.63    71233.93   2596.50 o 
  14   6   3     2667.59     2656.10    246.22 o 
  16   6   3    10506.80     9929.38   1016.69 o 
 -15   7   3     3175.39     2651.17    371.81 o 
 -13   7   3      915.70      991.55    203.93 o 
 -11   7   3      207.06      113.04    143.75 o 
  -9   7   3       52.77      317.17    105.37 o 
  -7   7   3     6482.14     6443.58    319.96 o 
  -5   7   3     4804.55     5181.85    224.53 o 
  -3   7   3     4845.86     4554.56    196.66 o 
  -1   7   3     3476.81     3544.48    170.64 o 
   1   7   3     1055.55     1180.00     97.15 o 
   3   7   3      990.13     1000.86    108.11 o 
   5   7   3     2526.69     2850.37    194.55 o 
   7   7   3     8789.00     8798.81    527.02 o 
   9   7   3       73.39       63.82    117.18 o 
  11   7   3     1015.26      788.88    150.48 o 
  13   7   3     2827.84     2519.67    374.47 o 
  15   7   3     5516.45     4199.89    569.18 o 
 -12   8   3        0.28      112.30    248.93 o 
 -10   8   3    32420.37    33374.04   2654.51 o 
  -8   8   3    23696.39    23778.16   1585.95 o 
  -6   8   3     3611.25     3650.46    242.32 o 
  -4   8   3    10059.04     9597.18    441.30 o 
  -2   8   3    16646.98    17537.35    745.39 o 
   0   8   3      551.93      793.68    139.40 o 
   2   8   3    12039.88    12755.24    614.00 o 
   4   8   3    38928.20    42283.27   2131.61 o 
   6   8   3    22722.99    23015.52   1513.50 o 
   8   8   3      627.75      363.96    156.76 o 
  10   8   3    18071.92    18049.46    869.45 o 
  -5   9   3     1430.44     1331.07    216.41 o 
  -3   9   3     1283.81      984.53    170.41 o 
  -1   9   3     1686.26     2001.73    234.46 o 
   1   9   3     4425.08     3779.79    283.63 o 
   3   9   3      631.64      941.14    146.72 o 
   5   9   3    10126.40     9194.31    600.78 o 
 -22   0   4    63995.52    66087.27   4561.73 o 
 -20   0   4    35353.39    38176.36   2015.50 o 
 -18   0   4     1304.86     1198.88    163.23 o 
 -16   0   4    68607.73    68199.51   1982.81 o 
 -14   0   4    19352.66    20151.81    586.71 o 
 -12   0   4    46551.82    48195.33   1096.32 o 
 -10   0   4    25547.40    24856.98    477.37 o 
  -8   0   4    11767.52    10921.60    318.94 o 
  -6   0   4    60826.03    59546.15   1048.61 o 
  -4   0   4   433673.75   462694.63   8782.16 o 
  -2   0   4    63842.95    64068.00   1412.71 o 
   0   0   4    10869.66    10785.42    253.80 o 
   2   0   4        1.56      -24.84     71.30 o 
   4   0   4    20819.54    21319.59    514.98 o 
   6   0   4    64596.85    63540.71   1403.97 o 
   8   0   4   254947.11   268284.47   5631.57 o 
  10   0   4     3267.51     3915.75    298.09 o 
  12   0   4     8917.80     9552.46    439.69 o 
  14   0   4     8242.37     8455.07    398.77 o 
  16   0   4    73715.47    79721.36   3627.47 o 
  18   0   4    42007.77    41350.70   2259.94 o 
  20   0   4    22146.22    22102.35   1682.00 o 
 -23   1   4       10.46       93.70    225.93 o 
 -21   1   4     3175.95     2726.79    317.97 o 
 -19   1   4    44483.97    43933.64   1485.32 o 
 -17   1   4      277.78      321.35     96.80 o 
 -15   1   4     8963.19     8749.22    256.64 o 
 -13   1   4    83545.82    87275.36   1441.19 o 
 -11   1   4    23694.29    23086.82    368.23 o 
  -9   1   4    21738.71    20949.73    328.87 o 
  -7   1   4    52588.87    52185.58    761.93 o 
  -5   1   4    19813.00    19011.72    292.28 o 
  -3   1   4      442.73      736.86     50.86 o 
  -1   1   4    73757.71    73118.45   1087.34 o 
   1   1   4   131552.92   134320.80   2147.47 o 
   3   1   4    57505.47    58220.89    735.02 o 
   5   1   4      400.82      540.32     54.05 o 
   7   1   4    33924.12    33218.07    542.87 o 
   9   1   4     1932.18     2159.62    138.51 o 
  11   1   4      403.79      590.17     86.27 o 
  13   1   4    57272.41    57361.09   1198.13 o 
  15   1   4    25611.96    26091.79    752.14 o 
  17   1   4    18682.85    18041.76    593.16 o 
  19   1   4     9729.52     9958.85    635.68 o 
  21   1   4     7869.81     7188.84    455.29 o 
 -22   2   4       68.77      243.47    263.12 o 
 -20   2   4    33065.29    33333.77   1850.84 o 
 -18   2   4   135408.03   146535.44   3675.38 o 
 -16   2   4    28792.72    29879.57    688.19 o 
 -14   2   4     3799.91     3861.51    149.83 o 
 -12   2   4       88.78      289.33     78.19 o 
 -10   2   4    56479.15    56337.00    826.37 o 
  -8   2   4   168460.95   171656.44   2276.58 o 
  -6   2   4   105612.68   105914.37   1454.23 o 
  -4   2   4     3556.83     3756.80     96.47 o 
  -2   2   4    20132.96    19655.70    262.05 o 
   0   2   4     4773.41     5151.49    109.51 o 
   2   2   4   240191.31   254911.11   3426.52 o 
   4   2   4   161629.41   166965.56   2003.21 o 
   6   2   4     6547.40     6991.09    151.18 o 
   8   2   4    22964.57    22797.79    413.33 o 
  10   2   4    75089.13    76985.04   1365.11 o 
  12   2   4     5245.99     5304.72    163.48 o 
  14   2   4    50185.93    51016.02   1275.90 o 
  16   2   4    10424.37    10193.52    360.33 o 
  18   2   4    15526.48    15803.43    644.84 o 
  20   2   4    10939.02    11454.35    591.82 o 
 -21   3   4     2802.31     2412.60    473.17 o 
 -19   3   4    29804.88    30955.64   1168.66 o 
 -17   3   4      176.02      457.21    132.42 o 
 -15   3   4     5549.13     5378.94    216.25 o 
 -13   3   4   122496.95   129452.08   2521.83 o 
 -11   3   4    12447.12    11994.46    290.24 o 
  -9   3   4    17278.81    17035.70    333.40 o 
  -7   3   4    22969.87    22743.29    392.78 o 
  -5   3   4     9283.29     9448.51    197.82 o 
  -3   3   4      448.41      636.88     63.18 o 
  -1   3   4    93574.80    97166.24   1274.97 o 
   1   3   4   100000.73   100819.12   1430.16 o 
   3   3   4    75681.13    76132.47   1153.99 o 
   5   3   4      957.88     1135.73     54.95 o 
   7   3   4    39870.70    41427.29    676.78 o 
   9   3   4       42.74      265.33     70.94 o 
  11   3   4      675.87      804.78     84.19 o 
  13   3   4    34838.89    34494.95    770.09 o 
  15   3   4    30576.45    30749.84    982.73 o 
  17   3   4    27156.93    28350.98   1092.81 o 
  19   3   4    13036.98    14287.96    715.72 o 
 -20   4   4    23212.93    23476.04   1136.34 o 
 -18   4   4     1354.23     1589.51    195.89 o 
 -16   4   4    46513.62    46797.10   1341.30 o 
 -14   4   4    20976.12    21803.39    600.56 o 
 -12   4   4    44743.90    45893.02    989.57 o 
 -10   4   4    19938.30    19986.15    429.82 o 
  -8   4   4     5996.97     6152.25    229.12 o 
  -6   4   4    28891.30    28512.20    604.32 o 
  -4   4   4   272809.69   297891.31   4948.01 o 
  -2   4   4    45796.04    45896.88    793.81 o 
   0   4   4    10531.72    10656.83    258.50 o 
   2   4   4     1734.52     1844.88    110.02 o 
   4   4   4    16298.13    16311.79    326.34 o 
   6   4   4    42738.64    43166.69    670.50 o 
   8   4   4   176123.70   178531.42   3172.71 o 
  10   4   4     7038.87     6499.40    214.54 o 
  12   4   4     6463.24     6419.52    240.31 o 
  14   4   4     7819.56     7730.71    407.76 o 
  16   4   4    63483.80    68113.16   2458.35 o 
  18   4   4    26027.38    24192.98   1131.34 o 
 -19   5   4    39726.98    39510.91   2851.12 o 
 -17   5   4      242.55      -23.76    210.16 o 
 -15   5   4    10691.71     9568.94    406.72 o 
 -13   5   4    35464.82    36621.80   1223.31 o 
 -11   5   4    25148.08    24625.13    673.99 o 
  -9   5   4    14317.35    14013.42    376.24 o 
  -7   5   4    45509.45    46977.31   1143.97 o 
  -5   5   4    11115.15    10533.87    284.15 o 
  -3   5   4     1546.08     1455.73     72.84 o 
  -1   5   4    27878.45    28333.42    782.38 o 
   1   5   4    95982.74   100464.18   2190.01 o 
   3   5   4    25313.10    24850.57    765.50 o 
   5   5   4       48.77      137.83    109.15 o 
   7   5   4    12507.28    12658.76    288.29 o 
   9   5   4     3951.10     3850.59    152.37 o 
  11   5   4     1573.40     1525.08    200.74 o 
  13   5   4    54363.09    52506.30   1636.53 o 
  15   5   4    14814.09    14580.77    670.45 o 
  17   5   4     9034.83     8650.86    480.79 o 
 -16   6   4    14741.29    14692.20    985.83 o 
 -14   6   4     1083.79     1022.98    208.94 o 
 -12   6   4       98.32      288.74    104.63 o 
 -10   6   4    37337.89    39226.38   1251.14 o 
  -8   6   4    97692.69   106037.12   3015.93 o 
  -6   6   4    76795.52    79784.91   2144.02 o 
  -4   6   4     2930.00     2692.98    161.91 o 
  -2   6   4    10287.86    10568.38    378.21 o 
   0   6   4     2391.59     2270.80    133.12 o 
   2   6   4    95387.52   103612.18   2947.44 o 
   4   6   4    78896.26    82104.00   2549.30 o 
   6   6   4     4782.69     4375.96    272.35 o 
   8   6   4    15453.69    14983.99    512.62 o 
  10   6   4    63604.50    63528.28   2007.60 o 
  12   6   4     4658.60     3800.35    329.40 o 
  14   6   4    30685.31    30347.86   1625.46 o 
 -15   7   4      752.57      614.17    430.79 o 
 -13   7   4    76421.42    81385.36   4720.85 o 
 -11   7   4     3838.52     3622.40    392.52 o 
  -9   7   4     4495.54     3998.24    320.05 o 
  -7   7   4     8876.52     9082.20    635.99 o 
  -5   7   4    11837.27    11648.69    448.66 o 
  -3   7   4     1405.01     1575.62    123.15 o 
  -1   7   4    53351.70    55936.62   1801.87 o 
   1   7   4    30286.69    31510.36   1065.67 o 
   3   7   4    32299.30    33420.25   1463.96 o 
   5   7   4     1050.52      929.51    155.07 o 
   7   7   4    34366.10    35218.28   1379.62 o 
   9   7   4      243.59      559.39    162.31 o 
  11   7   4      640.59      719.37    175.43 o 
  13   7   4    11187.53     9721.83    531.50 o 
 -10   8   4    12484.34    10416.63    727.96 o 
  -8   8   4     2534.14     2551.13    345.20 o 
  -6   8   4    10736.08    10586.71    552.42 o 
  -4   8   4   118803.69   130317.92   5542.32 o 
  -2   8   4    18307.02    21049.04   1064.52 o 
   0   8   4     5515.55     5849.29    357.96 o 
   2   8   4     2665.46     2128.01    188.44 o 
   4   8   4     6975.41     6484.66    482.74 o 
   6   8   4    21733.84    22434.61   1178.12 o 
   8   8   4    87357.22    88515.55   4591.33 o 
 -22   0   5      260.78      421.23    325.04 o 
 -20   0   5     1709.90     1738.22    489.05 o 
 -18   0   5    60964.45    61811.71   2410.18 o 
 -16   0   5    13644.72    13435.96    512.50 o 
 -14   0   5      551.81      765.73    110.62 o 
 -12   0   5    29763.71    30270.99    812.82 o 
 -10   0   5    39065.20    39698.66    897.50 o 
  -8   0   5     8799.28     8926.73    260.40 o 
  -6   0   5    23895.99    24275.51    602.95 o 
  -4   0   5    22337.21    21829.54    538.32 o 
  -2   0   5     7995.98     8443.97    227.75 o 
   0   0   5    31899.31    32301.84    733.40 o 
   2   0   5   126174.09   130840.38   2449.90 o 
   4   0   5    20063.30    19982.28    425.22 o 
   6   0   5     5728.38     6367.95    241.64 o 
   8   0   5     5309.92     6126.77    255.73 o 
  10   0   5    33100.57    31631.47    974.07 o 
  12   0   5      235.83      437.63    175.83 o 
  14   0   5    38289.43    37858.43   1813.03 o 
  16   0   5     7988.73     7329.95    476.73 o 
  18   0   5    39315.38    41470.90   3402.06 o 
  20   0   5    11124.74     9404.08   1059.17 o 
 -21   1   5     2222.14     2090.77    326.23 o 
 -19   1   5       40.22      168.40    153.86 o 
 -17   1   5     7107.03     6925.05    289.15 o 
 -15   1   5     2692.26     2594.57    131.95 o 
 -13   1   5    15265.46    15560.27    352.42 o 
 -11   1   5      106.91      355.74     84.55 o 
  -9   1   5    10030.87    10135.46    207.87 o 
  -7   1   5      865.77      975.72    110.60 o 
  -5   1   5      792.16      953.13     81.95 o 
  -3   1   5    16753.70    17306.63    243.82 o 
  -1   1   5       77.67      197.57     48.77 o 
   1   1   5      933.50      993.43     66.01 o 
   3   1   5     1369.42     1467.29     68.93 o 
   5   1   5      560.64      755.80     79.95 o 
   7   1   5    12790.24    12469.16    339.69 o 
   9   1   5    10990.35    10971.43    268.14 o 
  11   1   5    22544.55    22557.07    556.28 o 
  13   1   5      101.65      232.55    102.39 o 
  15   1   5     2078.36     2072.10    162.27 o 
  17   1   5     5426.95     5151.88    303.58 o 
  19   1   5     2551.57     2158.69    255.03 o 
 -20   2   5     5576.10     5639.64    379.86 o 
 -18   2   5    11841.18    11370.79    691.62 o 
 -16   2   5    35868.86    36499.98   1000.29 o 
 -14   2   5      200.86      298.13     74.30 o 
 -12   2   5    19151.53    19543.60    443.23 o 
 -10   2   5    15778.00    15819.64    354.49 o 
  -8   2   5     2215.06     2252.23    164.64 o 
  -6   2   5    44254.09    44269.84    624.98 o 
  -4   2   5   183925.39   193269.69   2820.11 o 
  -2   2   5    26004.89    26006.71    488.70 o 
   0   2   5     9543.70     9186.23    190.18 o 
   2   2   5     1001.41     1183.64     94.49 o 
   4   2   5    31250.87    31923.44    521.72 o 
   6   2   5    13485.05    14074.40    239.92 o 
   8   2   5    81643.02    82326.16   1533.63 o 
  10   2   5    33855.66    34677.25    831.44 o 
  12   2   5     1783.71     2087.65    173.05 o 
  14   2   5     2389.99     2445.72    157.10 o 
  16   2   5    84932.43    90634.56   3169.81 o 
  18   2   5      585.21      633.70    213.71 o 
 -21   3   5     7107.79     5893.84    417.25 o 
 -19   3   5     1299.81     1405.81    238.82 o 
 -17   3   5     8020.19     7235.16    371.85 o 
 -15   3   5       71.89       93.16    122.71 o 
 -13   3   5     8916.68     8385.32    284.96 o 
 -11   3   5       54.08      241.94     60.60 o 
  -9   3   5    18266.65    17833.29    369.89 o 
  -7   3   5      412.83      576.03     65.65 o 
  -5   3   5     1192.78     1217.28     60.51 o 
  -3   3   5     7300.87     7631.72    169.42 o 
  -1   3   5      442.55      546.22     84.66 o 
   1   3   5    11281.54    11370.84    240.13 o 
   3   3   5      902.73     1070.23     88.14 o 
   5   3   5        1.08       26.69     51.81 o 
   7   3   5     3769.84     3648.14    118.50 o 
   9   3   5     2855.31     2844.62    176.45 o 
  11   3   5    32959.82    33234.53    826.70 o 
  13   3   5      872.87      875.15    133.63 o 
  15   3   5     1335.05     1469.47    173.69 o 
  17   3   5     5975.39     5944.95    381.56 o 
 -20   4   5     1297.45     1576.85    517.00 o 
 -18   4   5    44457.60    45987.48   2072.68 o 
 -16   4   5    13298.90    11821.97    591.79 o 
 -14   4   5       29.79      125.62    111.99 o 
 -12   4   5    24177.88    23315.07    781.48 o 
 -10   4   5    35004.75    35830.80   1033.92 o 
  -8   4   5     3883.37     4199.71    201.90 o 
  -6   4   5    11303.38    11337.12    273.11 o 
  -4   4   5    13914.95    13567.92    253.68 o 
  -2   4   5     3884.69     3853.95    123.20 o 
   0   4   5    15079.39    15118.86    328.81 o 
   2   4   5   105762.77   111202.91   2183.80 o 
   4   4   5    14793.65    14764.81    363.79 o 
   6   4   5     5476.70     5485.06    161.41 o 
   8   4   5     8206.91     8052.44    221.33 o 
  10   4   5    23167.68    22973.84    620.08 o 
  12   4   5      113.12      273.47     95.87 o 
  14   4   5    32466.30    33920.23   2399.13 o 
  16   4   5     3384.99     2897.48    329.40 o 
 -17   5   5     4417.06     4173.34    430.37 o 
 -15   5   5     5853.13     5195.71    502.01 o 
 -13   5   5    15748.38    14888.70    664.69 o 
 -11   5   5      239.07      272.35    101.83 o 
  -9   5   5     2946.81     2957.22    140.80 o 
  -7   5   5       52.07      138.08     70.00 o 
  -5   5   5      188.58      230.71     54.69 o 
  -3   5   5    13962.40    14290.07    426.93 o 
  -1   5   5     2103.80     1996.60     93.78 o 
   1   5   5      299.33      315.26     55.35 o 
   3   5   5     1502.73     1277.07     96.40 o 
   5   5   5     2528.86     2113.17    103.35 o 
   7   5   5    13074.04    12671.66    399.84 o 
   9   5   5    10888.38    10292.75    390.60 o 
  11   5   5     6920.07     6281.88    286.31 o 
  13   5   5     1329.75      717.55    158.52 o 
  15   5   5      680.85      586.00    191.55 o 
 -14   6   5     1412.14     1211.05    271.72 o 
 -12   6   5    15420.49    15254.64    826.23 o 
 -10   6   5    12354.17    10622.20    622.54 o 
  -8   6   5      335.59      191.57    117.80 o 
  -6   6   5    15039.21    14493.64    545.82 o 
  -4   6   5    88351.49    95147.67   2899.08 o 
  -2   6   5    10580.33    11534.93    490.36 o 
   0   6   5     2195.72     2565.52    140.72 o 
   2   6   5     2397.99     2274.30    134.56 o 
   4   6   5    21048.49    21405.25    941.26 o 
   6   6   5     6029.14     5397.32    326.38 o 
   8   6   5    60984.21    63695.05   2765.47 o 
  10   6   5    16998.97    16247.27    827.24 o 
  12   6   5     1202.87     1277.37    159.91 o 
 -11   7   5       14.77       24.98    176.10 o 
  -9   7   5    11179.65    11313.66    687.83 o 
  -7   7   5     2940.06     2467.24    192.42 o 
  -5   7   5      414.25      302.18    115.63 o 
  -3   7   5     2053.42     1680.74    144.94 o 
  -1   7   5     3681.27     4038.02    282.24 o 
   1   7   5     6740.07     6199.26    314.00 o 
   3   7   5      501.57      418.49    106.77 o 
   5   7   5      853.80      830.52    173.21 o 
   7   7   5     1034.47      958.55    193.84 o 
   9   7   5     2301.40     1973.33    261.65 o 
  -6   8   5     4051.57     3527.33    287.71 o 
  -4   8   5     4074.08     3505.24    242.67 o 
  -2   8   5     1965.01     1713.41    248.15 o 
   0   8   5     5114.20     4603.91    318.33 o 
   2   8   5    53360.13    58265.59   3121.59 o 
   4   8   5     8838.00     8173.55    488.27 o 
 -20   0   6    12841.18    12398.61   1507.18 o 
 -18   0   6    49910.61    49429.05   2800.20 o 
 -16   0   6    14973.63    13875.06    774.26 o 
 -14   0   6    10877.30    10008.06    484.21 o 
 -12   0   6    44313.07    44554.21   1521.08 o 
 -10   0   6    44116.53    45184.25   1531.33 o 
  -8   0   6    60208.06    61390.27   2065.51 o 
  -6   0   6    62312.73    63189.61   1782.40 o 
  -4   0   6     6525.33     6162.93    234.69 o 
  -2   0   6   116261.48   124827.41   2949.71 o 
   0   0   6    54628.37    59968.66   1391.14 o 
   2   0   6     4624.80     5102.88    272.40 o 
   4   0   6    16358.48    16124.70    437.82 o 
   6   0   6      402.73      526.82    104.90 o 
   8   0   6    59612.08    61277.88   1623.76 o 
  10   0   6   132278.00   139664.55   5242.59 o 
  12   0   6    43493.84    45429.86   2017.41 o 
  14   0   6     1343.29     1353.57    239.59 o 
  16   0   6     4654.48     3995.85    419.11 o 
 -19   1   6     7469.64     7489.22    468.59 o 
 -17   1   6    15877.27    14939.09    559.27 o 
 -15   1   6     7172.97     6881.52    276.39 o 
 -13   1   6     6151.42     5803.22    217.80 o 
 -11   1   6    60081.55    61129.82   1288.21 o 
  -9   1   6    41765.90    40269.83    832.63 o 
  -7   1   6    74274.45    76753.84   1506.45 o 
  -5   1   6       59.25      148.76     61.33 o 
  -3   1   6     5106.59     5311.50    157.65 o 
  -1   1   6    10240.92    10947.80    228.10 o 
   1   1   6     2680.06     2324.43    119.00 o 
   3   1   6    35925.07    36507.34    748.44 o 
   5   1   6    62218.54    64947.84   1332.95 o 
   7   1   6    38828.55    39164.69    842.60 o 
   9   1   6     3326.14     3360.61    179.72 o 
  11   1   6     6022.99     5829.07    264.98 o 
  13   1   6    18068.60    18456.32    690.63 o 
  15   1   6     6500.09     5471.20    342.69 o 
  17   1   6     7528.76     6993.51    440.57 o 
 -20   2   6     4894.10     4764.79    389.40 o 
 -18   2   6     4130.60     4330.55    308.11 o 
 -16   2   6   113412.41   118244.66   3819.96 o 
 -14   2   6    67291.85    69527.08   2021.42 o 
 -12   2   6    30792.29    32042.28    834.94 o 
 -10   2   6     1969.53     1857.80    105.29 o 
  -8   2   6    11683.11    11397.48    282.64 o 
  -6   2   6    21880.68    21881.28    490.05 o 
  -4   2   6   124760.19   133979.20   2255.88 o 
  -2   2   6    82323.85    86907.30   1819.47 o 
   0   2   6     2300.84     3489.98    253.50 o 
   2   2   6    68560.71    70904.48   1203.95 o 
   4   2   6    61128.44    64503.72   1417.91 o 
   6   2   6    22149.95    22337.38    485.18 o 
   8   2   6    46612.20    48925.98   1030.83 o 
  10   2   6     5928.02     6146.21    232.59 o 
  12   2   6    10567.74    10094.40    378.84 o 
  14   2   6    78403.16    83920.16   2479.07 o 
  16   2   6    25128.99    26442.45   1143.51 o 
 -19   3   6     3083.38     2309.52    334.75 o 
 -17   3   6    21355.03    22602.50   1022.73 o 
 -15   3   6     5929.70     5278.16    306.24 o 
 -13   3   6     5666.30     5375.17    271.48 o 
 -11   3   6    38039.24    39340.08   1157.26 o 
  -9   3   6    41055.79    40937.34   1014.58 o 
  -7   3   6    41659.27    42893.35    911.98 o 
  -5   3   6       48.71      118.65     56.58 o 
  -3   3   6     3268.25     3004.53    124.80 o 
  -1   3   6    27228.56    28231.37    617.11 o 
   1   3   6     2081.55     1996.25    141.51 o 
   3   3   6    40870.36    42605.71    989.52 o 
   5   3   6    35418.04    35597.94    830.03 o 
   7   3   6    26980.73    26216.96    642.75 o 
   9   3   6     1403.64     1455.47    119.53 o 
  11   3   6    12533.58    11983.15    504.93 o 
  13   3   6    12720.30    11517.21    512.20 o 
  15   3   6     2343.44     1878.03    248.40 o 
 -16   4   6    16321.39    16082.47    831.57 o 
 -14   4   6     8920.37     8112.36    572.22 o 
 -12   4   6    36119.15    36552.19   1628.27 o 
 -10   4   6    30470.85    31486.39   1194.19 o 
  -8   4   6    35528.94    34877.24    907.17 o 
  -6   4   6    44294.77    44875.95    966.85 o 
  -4   4   6     3229.03     3049.09    115.74 o 
  -2   4   6    96486.06   102825.16   2269.17 o 
   0   4   6    54618.69    58205.23   1255.20 o 
   2   4   6     5110.87     5250.81    197.34 o 
   4   4   6     9978.73     9138.34    298.49 o 
   6   4   6      827.78      839.11     88.02 o 
   8   4   6    37453.29    38598.83   1187.25 o 
  10   4   6   100283.62   105900.68   3040.47 o 
  12   4   6    38433.97    37824.43   1524.23 o 
  14   4   6      354.52      328.44    170.95 o 
 -15   5   6     9283.23     8651.60    637.88 o 
 -13   5   6     4118.50     4243.29    628.26 o 
 -11   5   6    47379.59    48464.22   3079.58 o 
  -9   5   6    21173.61    20829.59   1193.06 o 
  -7   5   6    63376.61    65956.13   2178.70 o 
  -5   5   6      415.64      520.34     98.52 o 
  -3   5   6     7732.12     7751.44    271.88 o 
  -1   5   6     2185.69     2282.93    138.78 o 
   1   5   6      931.05      799.16     82.50 o 
   3   5   6    16649.47    16266.58    501.82 o 
   5   5   6    55126.36    54928.29   1857.34 o 
   7   5   6    25048.89    22442.80    894.71 o 
   9   5   6     4731.95     4079.85    367.31 o 
  11   5   6     1818.56     2004.30    229.87 o 
  13   5   6    18958.08    17848.32    889.27 o 
 -12   6   6    20803.01    21356.65   1368.15 o 
 -10   6   6      312.68      406.96    227.91 o 
  -8   6   6    14070.51    13950.22    813.08 o 
  -6   6   6    12024.95    12034.09    571.76 o 
  -4   6   6    68715.50    70504.40   2626.60 o 
  -2   6   6    43252.18    46145.70   1671.32 o 
   0   6   6     4050.56     4410.04    290.98 o 
   2   6   6    43869.91    43897.53   1672.01 o 
   4   6   6    42769.36    44446.98   2252.20 o 
   6   6   6    19341.76    20091.94   1090.10 o 
   8   6   6    21489.08    20956.44   1814.98 o 
  10   6   6     4639.17     4268.29    497.81 o 
  -7   7   6    18118.17    18208.54   1142.96 o 
  -5   7   6      136.04      231.84    180.10 o 
  -3   7   6      411.14      325.42    161.99 o 
  -1   7   6    20756.66    21462.01   1258.96 o 
   1   7   6     1885.51     1914.63    251.87 o 
   3   7   6    30211.93    29933.90   1888.82 o 
   5   7   6    15988.50    15306.83   1257.81 o 
 -18   0   7    17462.98    17210.94   1442.10 o 
 -16   0   7     1951.64     1792.61    334.07 o 
 -14   0   7    42597.15    44025.45   2771.27 o 
 -12   0   7    19965.09    19724.11   1067.32 o 
 -10   0   7     2032.93     1889.51    235.44 o 
  -8   0   7      428.51      453.16    302.77 o 
  -6   0   7    25796.06    26304.57   1045.47 o 
  -4   0   7     2218.13     2217.90    254.59 o 
  -2   0   7    13697.94    13383.92    499.00 o 
   0   0   7    28441.74    29490.78   1250.83 o 
   2   0   7    54660.61    56684.95   2423.14 o 
   4   0   7     9191.65     8664.09    550.82 o 
   6   0   7    41515.45    42276.65   1928.38 o 
   8   0   7      753.11      891.91    259.90 o 
  10   0   7     4962.34     4031.13    272.42 o 
  12   0   7     7623.31     7251.30    488.70 o 
  14   0   7    37063.26    35118.70   2872.86 o 
 -17   1   7       24.69      279.77    181.20 o 
 -15   1   7     2828.96     2500.52    292.29 o 
 -13   1   7     5183.99     5088.23    260.22 o 
 -11   1   7     3562.31     3188.02    214.09 o 
  -9   1   7      432.19      627.70     90.60 o 
  -7   1   7    12525.08    12361.36    416.67 o 
  -5   1   7       24.88      166.28     75.91 o 
  -3   1   7      391.84      602.00    163.11 o 
  -1   1   7    10077.21    10233.17    304.11 o 
   1   1   7     7355.76     6881.97    320.75 o 
   3   1   7     1187.61     1153.31     77.60 o 
   5   1   7       82.89      171.64     93.43 o 
   7   1   7     7892.86     7069.35    326.42 o 
   9   1   7      293.38      400.50     93.85 o 
  11   1   7     2666.46     2543.68    175.62 o 
  13   1   7    22492.08    22667.33   1129.96 o 
 -16   2   7      449.23      336.90    171.05 o 
 -14   2   7     5667.34     5020.86    272.72 o 
 -12   2   7    60307.22    63716.95   2339.41 o 
 -10   2   7     1204.32     1338.82    138.43 o 
  -8   2   7    31663.46    32622.27   1014.75 o 
  -6   2   7    29254.65    28544.43    790.75 o 
  -4   2   7    34379.61    35605.59   1056.42 o 
  -2   2   7     4495.15     4841.61    234.01 o 
   0   2   7    42610.95    44590.52   1147.53 o 
   2   2   7     2859.67     2727.72    172.48 o 
   4   2   7    10735.91     9762.52    392.04 o 
   6   2   7    13931.77    13241.94    519.24 o 
   8   2   7   113762.36   124126.88   4334.98 o 
  10   2   7     4114.27     3972.32    213.28 o 
  12   2   7    17811.13    16844.95    728.89 o 
  14   2   7     4363.19     3210.33    336.31 o 
 -15   3   7     1149.60     1314.43    277.32 o 
 -13   3   7     5321.86     5321.92    307.24 o 
 -11   3   7     4093.80     3890.88    272.79 o 
  -9   3   7     1736.53     1638.21    149.98 o 
  -7   3   7    18863.19    19316.92    760.11 o 
  -5   3   7       83.22       72.91     89.60 o 
  -3   3   7      866.36     1161.12    182.01 o 
  -1   3   7     9592.42     9338.41    337.81 o 
   1   3   7     3307.98     3199.65    147.13 o 
   3   3   7     6161.49     6108.68    255.39 o 
   5   3   7      246.02      456.33    114.98 o 
   7   3   7     3949.52     3447.40    221.30 o 
   9   3   7      755.27      920.28    310.43 o 
  11   3   7      972.78      707.24    142.52 o 
  13   3   7    30395.65    30105.26   1685.05 o 
 -14   4   7    33048.20    34231.63   1782.76 o 
 -12   4   7    12550.20    10801.04    791.22 o 
 -10   4   7     3220.17     2940.25    334.70 o 
  -8   4   7      660.66      765.37    147.78 o 
  -6   4   7    20903.69    21500.75    942.20 o 
  -4   4   7     3209.02     2824.53    160.34 o 
  -2   4   7    15767.97    15475.98    750.31 o 
   0   4   7    20888.60    21263.99    701.00 o 
   2   4   7    44491.06    46245.04   1485.48 o 
   4   4   7     5219.19     4789.12    280.84 o 
   6   4   7    25870.11    26351.30   1134.20 o 
   8   4   7      580.60     1235.78    325.56 o 
  10   4   7     3110.13     3154.02    457.70 o 
 -11   5   7      774.17      847.35    281.57 o 
  -9   5   7     3523.92     2806.50    292.10 o 
  -7   5   7     4009.89     3678.63    335.97 o 
  -5   5   7       35.47        1.05    139.48 o 
  -3   5   7     1930.62     1366.73    133.29 o 
  -1   5   7     9031.13     8123.77    387.05 o 
   1   5   7     8581.82     8858.81    447.75 o 
   3   5   7       19.65      124.95    123.86 o 
   5   5   7      108.65      226.36    162.41 o 
   7   5   7     7273.69     7120.49    815.28 o 
   9   5   7       27.32      -49.84    330.79 o 
  -8   6   7    21686.76    21278.71   1348.47 o 
  -6   6   7    18439.29    17609.34   1016.35 o 
  -4   6   7    25095.91    24156.39   1674.58 o 
  -2   6   7      653.22      908.66    290.46 o 
   0   6   7    29431.61    30451.40   1906.30 o 
   2   6   7     2322.40     2127.35    327.39 o 
   4   6   7     8067.08     7154.45    544.47 o 
 -14   0   8    67848.90    71682.31   4471.92 o 
 -12   0   8     4198.69     4136.26    659.59 o 
 -10   0   8    19070.33    19180.82   1639.67 o 
  -8   0   8    30849.13    31269.29   1827.16 o 
  -6   0   8    57672.01    63975.97   3776.53 o 
  -4   0   8      192.84      569.71    312.53 o 
  -2   0   8     5294.30     6439.88    500.77 o 
   0   0   8      782.16     1276.74    284.33 o 
   2   0   8    64286.88    67698.79   4805.26 o 
   4   0   8    69196.09    73724.01   4457.60 o 
   6   0   8    35540.33    38668.66   2236.03 o 
   8   0   8     5300.94     4956.32    496.30 o 
  10   0   8     7856.21     6167.61    597.70 o 
 -13   1   8      985.96     1523.60    226.24 o 
 -11   1   8    21121.07    22377.96   1100.73 o 
  -9   1   8     3213.99     2954.27    238.99 o 
  -7   1   8     7885.55     7967.40    388.98 o 
  -5   1   8    64213.04    70134.71   2850.10 o 
  -3   1   8    16942.49    17605.46    887.81 o 
  -1   1   8      723.34     1111.40    196.28 o 
   1   1   8    12702.84    12775.72    571.10 o 
   3   1   8     6107.43     5103.13    325.77 o 
   5   1   8      316.93      450.61    155.11 o 
   7   1   8    14856.12    15023.33    837.51 o 
   9   1   8    31819.80    31285.50   1548.65 o 
 -14   2   8     2579.46     2307.78    440.02 o 
 -12   2   8   105616.27   113208.52   5115.69 o 
 -10   2   8    14351.21    14317.55    820.11 o 
  -8   2   8     6117.28     5479.05    389.06 o 
  -6   2   8      234.22      409.02    159.55 o 
  -4   2   8    13661.86    13633.09    721.60 o 
  -2   2   8    22045.34    22467.19   1065.35 o 
   0   2   8   167448.38   190895.89   6845.67 o 
   2   2   8     2505.15     2615.74    443.31 o 
   4   2   8     6266.92     6241.10    352.07 o 
   6   2   8    10800.88     9327.25    517.61 o 
   8   2   8    22863.39    23145.92   1382.02 o 
  10   2   8    11499.63     9752.51   1293.00 o 
 -11   3   8     8569.18     9970.30    882.49 o 
  -9   3   8      594.19      731.86    246.85 o 
  -7   3   8     8357.56     8733.09    544.78 o 
  -5   3   8    74861.50    80780.91   4507.11 o 
  -3   3   8    15180.76    15947.54   1115.71 o 
  -1   3   8      597.56     1182.46    264.98 o 
   1   3   8     6329.92     6499.40    459.36 o 
   3   3   8     8789.14     8489.29    889.71 o 
   5   3   8     3406.53     3207.58    329.63 o 
   7   3   8    11885.89    10555.92    935.48 o 
 -10   4   8    12219.93    10427.24    810.91 o 
  -8   4   8    25742.64    27147.42   1508.18 o 
  -6   4   8    53589.63    56388.55   3510.00 o 
  -4   4   8      816.08      547.44    293.89 o 
  -2   4   8     2897.37     2593.98    395.29 o 
   0   4   8      656.44      517.84    234.03 o 
   2   4   8    46782.46    50348.06   2512.21 o 
   4   4   8    47250.67    48088.87   2456.90 o 
   6   4   8    30792.54    29351.64   1807.31 o 
  -3   5   8    15747.04    15429.59   1085.66 o 
  -1   5   8      412.99      759.09    254.10 o 
  -8   0   9     3421.11     3059.84    474.54 o 
  -6   0   9     5112.38     4960.40    644.60 o 
  -4   0   9      211.61      391.09    312.89 o 
  -2   0   9    66552.17    72461.27   5291.95 o 
   0   0   9    33238.31    36970.19   2902.29 o 
   2   0   9      299.08      304.56    361.83 o 
   4   0   9      240.33      159.74    231.67 o 
  -7   1   9     4335.97     3329.16    338.11 o 
  -5   1   9     4332.30     4236.26    407.76 o 
  -3   1   9     1027.72      767.03    211.82 o 
  -1   1   9     4257.22     3751.49    295.16 o 
   1   1   9     4080.10     3603.94    360.88 o 
   3   1   9    14614.82    13679.30    853.46 o 
  -6   2   9    18109.41    15485.41   1113.32 o 
  -4   2   9     5031.99     4462.34    486.87 o 
  -2   2   9      910.56      562.41    468.66 o 
   0   2   9    17886.91    17673.42   1165.97 o 
   2   2   9     1056.51      943.44    285.09 o 
                                                 
